# Supplementary material for: Human Milk Oligosaccharides in the Milk of Mothers Delivering Term versus Preterm Infants
Source: Nutrients. 2019 Jun 5;11(6):1282. doi: 10.3390/nu11061282 (PMC6627155; doi:10.3390/nu11061282)
Supplement: Supplementary file 1 [file nutrients-11-01282-s001.zip]

Archive with 8 entries (7 files):
- nutrients-512673-supplementary/
- nutrients-512673-supplementary/Supp_Fig_S1_HMO_Structures.pdf
- nutrients-512673-supplementary/Supp_Fig_S2_G2_postpart.pdf
- nutrients-512673-supplementary/Supp_Fig_S3_G2_postmens.pdf
- nutrients-512673-supplementary/Supp_Table_S1_HMO_PP_All.pdf
- nutrients-512673-supplementary/Supp_Table_S2_HMO_PP_Milk_Group.pdf
- nutrients-512673-supplementary/Supp_Table_S3_HMO_PM_All.pdf
- nutrients-512673-supplementary/Supp_Table_S4_HMO_PM_Milk_Group.pdf
